# Supplementary material for: Using electronic biology based platform to predict flu vaccine efficacy for 2018/2019
Source: F1000Res. 2018 May 29;7:298. Originally published 2018 Mar 8. [Version 2] doi: 10.12688/f1000research.14140.2 (PMC5865198; doi:10.12688/f1000research.14140.2)
Supplement: Human H3N2 influenza viruses collected in the United States from January to February 2018 (GISAID EpiFlu TM database, accessed February 20, 2018) [file f1000research-7-16453-s0000.tgz]

Archive with 1 entries (1 files):
- 7a29f8e6-9a90-49ca-984c-9c106e26bb93_Dataset_1.txt
