# Supplementary material for: Using electronic biology based platform to predict flu vaccine efficacy for 2018/2019
Source: F1000Res. 2018 May 29;7:298. Originally published 2018 Mar 8. [Version 2] doi: 10.12688/f1000research.14140.2 (PMC5865198; doi:10.12688/f1000research.14140.2)
Supplement: Human H3N2 influenza viruses collected in the United States from January to February 2018 (GISAID EpiFlu TM database, accessed February 20, 2018) [file f1000research-7-16453-s0000.tgz › 7a29f8e6-9a90-49ca-984c-9c106e26bb93_Dataset_1.txt]

>A/Georgia/01/2018
>A/North Carolina/02/2018
>A/New Mexico/03/2018
>A/Kentucky/01/2018
>A/New York/02/2018
>A/Colorado/02/2018
>A/South Dakota/01/2018
>A/Alabama/03/2018
>A/Wisconsin/04/2018
>A/Pennsylvania/02/2018
>A/Wyoming/02/2018
>A/Wyoming/03/2018
>A/Montana/02/2018
>A/Montana/01/2018
>A/California/02/2018
>A/California/03/2018
>A/California/06/2018
>A/California/07/2018
>A/Florida/03/2018
>A/Minnesota/04/2018
>A/Florida/09/2018
>A/New Jersey/04/2018
>A/New Jersey/03/2018
>A/Vermont/02/2018
>A/Vermont/01/2018
>A/Ohio/01/2018
>A/Ohio/04/2018
>A/Kentucky/03/2018
>A/Mississippi/03/2018
>A/Maine/04/2018
>A/Maine/02/2018
>A/Missouri/02/2018
>A/Missouri/04/2018
>A/Nebraska/01/2018
>A/Nebraska/02/2018
>A/Minnesota/01/2018
>A/Kansas/02/2018
>A/Texas/02/2018
>A/Texas/05/2018
>A/Texas/04/2018
>A/Mississippi/04/2018
>A/Georgia/01/2018
>A/North Carolina/03/2018
>A/Maryland/03/2018
>A/Maryland/04/2018
>A/New Hampshire/03/2018
>A/Pennsylvania/03/2018
>A/Pennsylvania/45/2018
>A/Pennsylvania/46/2018
>A/Connecticut/01/2018
>A/Connecticut/02/2018
>A/Florida/02/2018
>A/Florida/05/2018
>A/Massachusetts/01/2018
>A/Massachusetts/02/2018
>A/Massachusetts/03/2018
>A/Tennessee/03/2018
>A/Tennessee/04/2018
>A/Rhode Island/01/2018
>A/Rhode Island/02/2018
>A/Virginia/01/2018
>A/Virginia/02/2018
>A/Delaware/01/2018
>A/West Virginia/02/2018
>A/West Virginia/01/2018
>A/Florida/01/2018
>A/Florida/08/2018
>A/Utah/01/2018
