# Supplementary material for: Using electronic biology based platform to predict flu vaccine efficacy for 2018/2019
Source: F1000Res. 2018 May 29;7:298. Originally published 2018 Mar 8. [Version 2] doi: 10.12688/f1000research.14140.2 (PMC5865198; doi:10.12688/f1000research.14140.2)
Supplement: Human H3N2 influenza viruses collected in Australia from January to February 2018 (GISAID EpiFlu TMdatabase, accessed May 22, 2018) [file f1000research-7-16453-s0001.tgz]

Archive with 1 entries (1 files):
- 64f4e250-6f2a-4670-a6e3-9376b33ebf3f_Dataset_2.txt.txt
