# Supplementary material for: Using electronic biology based platform to predict flu vaccine efficacy for 2018/2019
Source: F1000Res. 2018 May 29;7:298. Originally published 2018 Mar 8. [Version 2] doi: 10.12688/f1000research.14140.2 (PMC5865198; doi:10.12688/f1000research.14140.2)
Supplement: Human H3N2 influenza viruses collected in Australia from January to February 2018 (GISAID EpiFlu TMdatabase, accessed May 22, 2018) [file f1000research-7-16453-s0001.tgz › 64f4e250-6f2a-4670-a6e3-9376b33ebf3f_Dataset_2.txt.txt]

Isolate_Name
>A/Brisbane/23/2018
>A/Brisbane/22/2018
>A/Brisbane/19/2018
>A/Brisbane/17/2018
>A/Brisbane/16/2018
>A/Brisbane/14/2018
>A/Brisbane/13/2018
>A/Brisbane/12/2018
>A/Brisbane/11/2018
>A/Brisbane/10/2018
>A/Brisbane/08/2018
>A/Brisbane/07/2018
>A/Brisbane/06/2018
>A/Brisbane/01/2018
>A/Brisbane/01/2018
>A/Perth/13/2018
>A/Perth/2/2018
>A/Sydney/3/2018
>A/Sydney/13/2018
>A/Sydney/12/2018
>A/Sydney/11/2018
>A/Sydney/10/2018
>A/Sydney/8/2018
>A/Sydney/7/2018
>A/Sydney/5/2018
>A/Sydney/4/2018
>A/Brisbane/01/2018
>A/Newcastle/5/2018
>A/Newcastle/4/2018
