# Supplementary material for: Using electronic biology based platform to predict flu vaccine efficacy for 2018/2019
Source: F1000Res. 2018 May 29;7:298. Originally published 2018 Mar 8. [Version 2] doi: 10.12688/f1000research.14140.2 (PMC5865198; doi:10.12688/f1000research.14140.2)
Supplement: Human H3N2 influenza viruses collected in Australia from May 2017 to December 20178 (GISAID EpiFluTMdatabase, accessed May 22, 2018) [file f1000research-7-16453-s0002.tgz › a39cfe8f-441d-4ec5-ba92-f7a4fa77c442_Dataset_3.txt.txt]

Isolate_Name
A/Victoria/946/2017
A/Victoria/949/2017
A/Brisbane/204/2017
A/Townsville/16/2017
A/Brisbane/203/2017
A/Brisbane/201/2017
A/Brisbane/199/2017
A/Brisbane/198/2017
A/Brisbane/197/2017
A/Brisbane/196/2017
A/Brisbane/195/2017
A/Newcastle/206/2017
A/Newcastle/207/2017
A/South Australia/274/2017
A/South Australia/273/2017
A/Brisbane/190/2017
A/Sydney/543/2017
A/Sydney/546/2017
A/Brisbane/185/2017
A/Brisbane/192/2017
A/Brisbane/190/2017
A/Brisbane/1099/2017
A/Sydney/236/2017
A/South Australia/275/2017
A/South Australia/271/2017
A/South Australia/270/2017
A/South Australia/1087/2017
A/Townsville/18/2017
A/Perth/332/2017
A/Sydney/1200/2017
A/South Australia/1082/2017
A/Sydney/235/2017
A/Sydney/224/2017
A/Perth/336/2017
A/South Australia/273/2017
A/Sydney/1207/2017
A/South Australia/274/2017
A/South Australia/276/2017
A/Brisbane/1094/2017
A/Canberra/74/2017
A/Perth/330/2017
A/Perth/329/2017
A/South Australia/157/2017
A/Victoria/899/2017
A/Perth/285/2017
A/Perth/331/2017
A/Perth/325/2017
A/Perth/333/2017
A/Perth/322/2017
A/Perth/317/2017
A/Sydney/221/2017
A/Sydney/220/2017
A/Brisbane/1098/2017
A/Brisbane/1096/2017
A/Brisbane/192/2017
A/Brisbane/190/2017
A/Brisbane/189/2017
A/Brisbane/188/2017
A/Brisbane/187/2017
A/Brisbane/185/2017
A/Tasmania/76/2017
A/Tasmania/75/2017
A/Tasmania/74/2017
A/Tasmania/73/2017
A/Tasmania/72/2017
A/Tasmania/71/2017
A/Tasmania/69/2017
A/Tasmania/68/2017
A/Tasmania/67/2017
A/South Australia/261/2017
A/South Australia/259/2017
A/Victoria/192/2017
A/Victoria/190/2017
A/Victoria/186/2017
A/Victoria/185/2017
A/Victoria/184/2017
A/Victoria/182/2017
A/Victoria/180/2017
A/Victoria/233/2017
A/Victoria/943/2017
A/Victoria/221/2017
A/Victoria/222/2017
A/Victoria/201/2017
A/Victoria/196/2017
A/Victoria/193/2017
A/Victoria/642/2017
A/Victoria/634/2017
A/Perth/225/2017
A/Victoria/212/2017
A/Victoria/206/2017
A/Victoria/205/2017
A/Victoria/204/2017
A/Tasmania/64/2017
A/Tasmania/63/2017
A/Tasmania/62/2017
A/Tasmania/59/2017
A/Tasmania/58/2017
A/Tasmania/57/2017
A/South Australia/169/2017
A/Victoria/2145/2017
A/Perth/303/2017
A/Perth/233/2017
A/Perth/240/2017
A/Perth/213/2017
A/Victoria/893/2017
A/Victoria/888/2017
A/Victoria/887/2017
A/Victoria/876/2017
A/Victoria/215/2017
A/Victoria/214/2017
A/Victoria/210/2017
A/Victoria/209/2017
A/Victoria/208/2017
A/Victoria/871/2017
A/Victoria/896/2017
A/Victoria/217/2017
A/Victoria/218/2017
A/Canberra/73/2017
A/Canberra/72/2017
A/Canberra/70/2017
A/Canberra/68/2017
A/South Australia/255/2017
A/South Australia/254/2017
A/South Australia/253/2017
A/South Australia/251/2017
A/South Australia/250/2017
A/South Australia/249/2017
A/South Australia/248/2017
A/South Australia/247/2017
A/South Australia/246/2017
A/Victoria/883/2017
A/Victoria/882/2017
A/Tasmania/66/2017
A/Tasmania/61/2017
A/Canberra/75/2017
A/Victoria/216/2017
A/Victoria/868/2017
A/Victoria/863/2017
A/Victoria/862/2017
A/Victoria/861/2017
A/Victoria/859/2017
A/Victoria/857/2017
A/Victoria/858/2017
A/Victoria/855/2017
A/Victoria/854/2017
A/Victoria/853/2017
A/Victoria/851/2017
A/Victoria/830/2017
A/Victoria/219/2017
A/Victoria/870/2017
A/Victoria/869/2017
A/Victoria/856/2017
A/Victoria/852/2017
A/Victoria/850/2017
A/Victoria/845/2017
A/Victoria/843/2017
A/Victoria/842/2017
A/Victoria/200/2017
A/Victoria/197/2017
A/Newcastle/605/2017
A/Newcastle/606/2017
A/Victoria/746/2017
A/Victoria/653/2017
A/Victoria/624/2017
A/Victoria/686/2017
A/Victoria/655/2017
A/Victoria/653/2017
A/Victoria/624/2017
A/Sydney/1169/2017
A/Brisbane/1069/2017
A/Victoria/159/2017
A/Victoria/157/2017
A/Victoria/748/2017
A/Victoria/747/2017
A/Victoria/742/2017
A/Victoria/741/2017
A/Victoria/740/2017
A/Victoria/738/2017
A/Victoria/739/2017
A/Victoria/734/2017
A/Victoria/732/2017
A/Victoria/729/2017
A/Victoria/745/2017
A/Victoria/726/2017
A/Victoria/725/2017
A/Victoria/724/2017
A/Victoria/714/2017
A/Victoria/707/2017
A/Victoria/706/2017
A/Victoria/723/2017
A/Victoria/720/2017
A/Victoria/2163/2017
A/Victoria/2162/2017
A/Victoria/2156/2017
A/Sydney/168/2017
A/South Australia/244/2017
A/South Australia/242/2017
A/South Australia/238/2017
A/South Australia/237/2017
A/Victoria/189/2017
A/Sydney/190/2017
A/South Australia/1067/2017
A/South Australia/1066/2017
A/Victoria/1037/2017
A/Brisbane/1082/2017
A/Sydney/1179/2017
A/Sydney/1177/2017
A/Sydney/1173/2017
A/Sydney/1172/2017
A/Tasmania/1032/2017
A/Tasmania/1031/2017
A/Brisbane/1076/2017
A/Sydney/1167/2017
A/Sydney/1164/2017
A/Sydney/1163/2017
A/Sydney/1162/2017
A/South Australia/1062/2017
A/South Australia/1060/2017
A/South Australia/1054/2017
A/Victoria/1034/2017
A/Brisbane/1074/2017
A/Sydney/1160/2017
A/Brisbane/1071/2017
A/Sydney/1158/2017
A/South Australia/1053/2017
A/South Australia/1052/2017
A/South Australia/1051/2017
A/Sydney/1156/2017
A/Newcastle/1004/2017
A/Victoria/1033/2017
A/South Australia/1050/2017
A/Sydney/1149/2017
A/Townsville/1012/2017
A/Sydney/1143/2017
A/Sydney/1142/2017
A/Brisbane/1053/2017
A/Victoria/718/2017
A/Perth/236/2017
A/Victoria/128/2017
A/Victoria/683/2017
A/Townsville/1007/2017
A/Victoria/2111/2017
A/Newcastle/196/2017
A/Brisbane/1065/2017
A/Brisbane/1064/2017
A/Sydney/1145/2017
A/Darwin/1014/2017
A/Darwin/1012/2017
A/Sydney/1144/2017
A/Sydney/1140/2017
A/Victoria/1031/2017
A/Tasmania/1021/2017
A/Tasmania/1020/2017
A/Brisbane/1061/2017
A/Sydney/1138/2017
A/Sydney/1136/2017
A/Newcastle/1003/2017
A/Brisbane/1059/2017
A/Tasmania/1019/2017
A/Darwin/1011/2017
A/Darwin/1010/2017
A/South Australia/1043/2017
A/South Australia/1041/2017
A/South Australia/1040/2017
A/Brisbane/1057/2017
A/Sydney/1132/2017
A/Darwin/1009/2017
A/South Australia/1034/2017
A/Victoria/1027/2017
A/Victoria/1025/2017
A/Brisbane/1056/2017
A/Brisbane/1054/2017
A/Brisbane/1052/2017
A/Brisbane/1051/2017
A/Brisbane/1050/2017
A/Brisbane/1049/2017
A/Brisbane/1048/2017
A/Sydney/1130/2017
A/Brisbane/1047/2017
A/Townsville/1011/2017
A/Sydney/1129/2017
A/Darwin/1008/2017
A/Sydney/1128/2017
A/Canberra/1010/2017
A/Canberra/1009/2017
A/Sydney/1126/2017
A/Victoria/1023/2017
A/Victoria/1022/2017
A/Victoria/1021/2017
A/Tasmania/1015/2017
A/Sydney/1124/2017
A/Brisbane/1046/2017
A/Brisbane/1045/2017
A/Brisbane/1044/2017
A/Newcastle/1002/2017
A/Victoria/1020/2017
A/Sydney/1123/2017
A/Sydney/1122/2017
A/Sydney/1121/2017
A/Sydney/1120/2017
A/Tasmania/1014/2017
A/Sydney/1119/2017
A/Sydney/1118/2017
A/Sydney/1117/2017
A/Brisbane/1040/2017
A/Townsville/1010/2017
A/Sydney/1111/2017
A/South Australia/1029/2017
A/Victoria/747/2017
A/Victoria/746/2017
A/Victoria/742/2017
A/Victoria/741/2017
A/Victoria/740/2017
A/Victoria/729/2017
A/Victoria/82/2017
A/Victoria/2094/2017
A/Victoria/2072/2017
A/Tasmania/004/2017
A/Victoria/2024/2017
A/Perth/121/2017
A/South Australia/111/2017
A/Sydney/1101/2017
A/Brisbane/140/2017
A/Victoria/211/2017
A/Victoria/708/2017
A/Darwin/1016/2017
A/Victoria/872/2017
A/Victoria/697/2017
A/Tasmania/37/2017
A/Tasmania/18/2017
A/Canberra/26/2017
A/Brisbane/1028/2017
A/Sydney/1050/2017
A/Canberra/41/2017
A/Victoria/621/2017
A/Victoria/521/2017
A/South Australia/90/2017
A/South Australia/209/2017
A/Sydney/147/2017
A/South Australia/140/2017
A/South Australia/109/2017
A/Perth/77/2017
A/Victoria/578/2017
A/Victoria/576/2017
A/Victoria/573/2017
A/Victoria/572/2017
A/Victoria/586/2017
A/Tasmania/006/2017
A/Brisbane/1026/2017
A/Sydney/1048/2017
A/Brisbane/1008/2017
A/South Australia/1017/2017
A/Sydney/1032/2017
A/Canberra/31/2017
A/Tasmania/32/2017
A/Tasmania/30/2017
A/Tasmania/31/2017
A/Victoria/587/2017
A/Victoria/583/2017
A/Victoria/582/2017
A/Victoria/581/2017
A/Victoria/580/2017
A/Victoria/579/2017
A/Victoria/575/2017
A/Victoria/564/2017
A/Victoria/563/2017
A/Victoria/559/2017
A/Victoria/554/2017
A/Victoria/549/2017
A/Victoria/548/2017
A/Victoria/547/2017
A/Victoria/546/2017
A/Victoria/545/2017
A/Victoria/60/2017
A/Victoria/561/2017
A/Victoria/560/2017
A/Victoria/566/2017
A/Tasmania/37/2017
A/Tasmania/35/2017
A/Tasmania/33/2017
A/Victoria/2029/2017
A/Victoria/538/2017
A/Victoria/534/2017
A/Victoria/530/2017
A/Canberra/44/2017
A/Victoria/654/2017
A/Victoria/2093/2017
A/Victoria/2087/2017
A/Victoria/2081/2017
A/Victoria/2080/2017
A/Victoria/2075/2017
A/Victoria/2062/2017
A/Canberra/49/2017
A/Canberra/45/2017
A/Victoria/655/2017
A/Victoria/628/2017
A/Victoria/627/2017
A/Victoria/2074/2017
A/Victoria/2069/2017
A/Victoria/2060/2017
A/Tasmania/54/2017
A/Tasmania/50/2017
A/Tasmania/49/2017
A/Tasmania/48/2017
A/Tasmania/47/2017
A/Tasmania/45/2017
A/Tasmania/44/2017
A/Townsville/13/2017
A/Brisbane/125/2017
A/Brisbane/124/2017
A/Brisbane/121/2017
A/Brisbane/119/2017
A/Townsville/12/2017
A/Brisbane/116/2017
A/Brisbane/129/2017
A/Brisbane/127/2017
A/Brisbane/126/2017
A/Canberra/51/2017
A/Canberra/43/2017
A/Victoria/653/2017
A/Victoria/652/2017
A/Victoria/651/2017
A/Victoria/650/2017
A/Victoria/649/2017
A/Victoria/643/2017
A/Victoria/640/2017
A/Victoria/639/2017
A/Victoria/632/2017
A/Victoria/631/2017
A/Victoria/629/2017
A/Victoria/626/2017
A/Sydney/165/2017
A/Sydney/164/2017
A/Canberra/47/2017
A/Victoria/648/2017
A/Victoria/647/2017
A/Victoria/624/2017
A/Victoria/646/2017
A/Tasmania/1003/2017
A/Tasmania/1002/2017
A/Townsville/1004/2017
A/Brisbane/1022/2017
A/Brisbane/1019/2017
A/Brisbane/1017/2017
A/Sydney/1100/2017
A/Canberra/1001/2017
A/Sydney/1093/2017
A/Sydney/1091/2017
A/Sydney/1085/2017
A/Sydney/1081/2017
A/Sydney/1079/2017
A/Sydney/1074/2017
A/Sydney/1071/2017
A/Sydney/1069/2017
A/Sydney/1068/2017
A/Sydney/1063/2017
A/Sydney/1062/2017
A/Sydney/1060/2017
A/Sydney/1057/2017
A/Sydney/1049/2017
A/Sydney/1047/2017
A/Townsville/1005/2017
A/Sydney/1067/2017
A/Sydney/1066/2017
A/Sydney/1058/2017
A/Townsville/1006/2017
A/Brisbane/1027/2017
A/Tasmania/29/2017
A/Victoria/619/2017
A/Victoria/617/2017
A/Victoria/609/2017
A/Victoria/605/2017
A/Victoria/594/2017
A/Victoria/593/2017
A/Victoria/589/2017
A/Victoria/50/2017
A/Victoria/49/2017
A/Victoria/48/2017
A/Victoria/40/2017
A/Victoria/32/2017
A/Victoria/29/2017
A/Victoria/27/2017
A/Victoria/26/2017
A/Victoria/2055/2017
A/Victoria/2052/2017
A/Victoria/2034/2017
A/Victoria/1008/2017
A/Victoria/1007/2017
A/Victoria/1006/2017
A/Tasmania/8/2017
A/Tasmania/7/2017
A/Tasmania/28/2017
A/Tasmania/20/2017
A/Tasmania/15/2017
A/Tasmania/13/2017
A/Tasmania/12/2017
A/Tasmania/1001/2017
A/Tasmania/1000/2017
A/Tasmania/10/2017
A/Sydney/1046/2017
A/Sydney/1042/2017
A/Sydney/1041/2017
A/Sydney/1039/2017
A/Sydney/1036/2017
A/Sydney/1034/2017
A/Sydney/1033/2017
A/Sydney/1030/2017
A/South Australia/224/2017
A/South Australia/1021/2017
A/South Australia/1020/2017
A/South Australia/1019/2017
A/South Australia/1016/2017
A/Perth/99/2017
A/Perth/94/2017
A/Perth/117/2017
A/Perth/112/2017
A/Perth/106/2017
A/Newcastle/93/2017
A/Canberra/40/2017
A/Canberra/38/2017
A/Canberra/37/2017
A/Canberra/36/2017
A/Canberra/35/2017
A/Canberra/34/2017
A/Canberra/33/2017
A/Canberra/32/2017
A/Canberra/28/2017
A/Brisbane/1011/2017
A/Brisbane/1010/2017
A/Brisbane/1009/2017
A/Victoria/612/2017
A/Victoria/596/2017
A/Perth/110/2017
A/Tasmania/39/2017
A/Tasmania/38/2017
A/Victoria/56/2017
A/Victoria/54/2017
A/Victoria/47/2017
A/Victoria/46/2017
A/Victoria/45/2017
A/Victoria/43/2017
A/Victoria/42/2017
A/Victoria/37/2017
A/Victoria/34/2017
A/Victoria/33/2017
A/Tasmania/27/2017
A/Tasmania/26/2017
A/Tasmania/25/2017
A/Tasmania/23/2017
A/Tasmania/19/2017
A/Tasmania/14/2017
A/Tasmania/900/2017
A/South Australia/208/2017
A/South Australia/207/2017
A/South Australia/203/2017
A/South Australia/195/2017
A/Victoria/58/2017
A/Victoria/53/2017
A/Victoria/51/2017
A/Tasmania/21/2017
A/Tasmania/18/2017
A/Tasmania/17/2017
A/Tasmania/3/2017
A/South Australia/209/2017
A/Victoria/1005/2017
A/Victoria/2039/2017
A/Victoria/2038/2017
A/Victoria/2037/2017
A/Victoria/2035/2017
A/Victoria/2027/2017
A/Canberra/25/2017
A/Canberra/22/2017
A/Canberra/20/2017
A/Canberra/19/2017
A/Sydney/151/2017
A/Sydney/150/2017
A/Victoria/2040/2017
A/Victoria/2036/2017
A/Victoria/533/2017
A/Sydney/149/2017
A/Victoria/21/2017
A/Victoria/15/2017
A/South Australia/185/2017
A/South Australia/182/2017
A/South Australia/175/2017
A/South Australia/173/2017
A/South Australia/145/2017
A/Sydney/1021/2017
A/Sydney/1017/2017
A/Sydney/1013/2017
A/South Australia/1007/2017
A/South Australia/1006/2017
A/Victoria/900/2017
A/Victoria/13/2017
A/Victoria/11/2017
A/South Australia/137/2017
A/South Australia/136/2017
A/Victoria/25/2017
A/Victoria/544/2017
A/Victoria/541/2017
A/Victoria/540/2017
A/Victoria/531/2017
A/Victoria/528/2017
A/Victoria/527/2017
A/Victoria/522/2017
A/Victoria/518/2017
A/Victoria/513/2017
A/Sydney/145/2017
A/Sydney/144/2017
A/Sydney/143/2017
A/South Australia/194/2017
A/South Australia/192/2017
A/South Australia/191/2017
A/South Australia/190/2017
A/South Australia/187/2017
A/Victoria/2044/2017
A/Victoria/2043/2017
A/Victoria/537/2017
A/Victoria/517/2017
A/Sydney/154/2017
A/Victoria/519/2017
A/Victoria/22/2017
A/Victoria/19/2017
A/Victoria/17/2017
A/Victoria/16/2017
A/Sydney/141/2017
A/Victoria/2500/2017
A/South Australia/184/2017
A/South Australia/176/2017
A/South Australia/174/2017
A/South Australia/170/2017
A/South Australia/166/2017
A/South Australia/165/2017
A/South Australia/162/2017
A/South Australia/155/2017
A/South Australia/154/2017
A/South Australia/153/2017
A/South Australia/151/2017
A/South Australia/146/2017
A/South Australia/144/2017
A/South Australia/142/2017
A/South Australia/141/2017
A/South Australia/1004/2017
A/Sydney/1011/2017
A/Sydney/1010/2017
A/Townsville/1002/2017
A/Victoria/23/2017
A/Sydney/139/2017
A/South Australia/1005/2017
A/Sydney/1012/2017
A/Newcastle/89/2017
A/Newcastle/88/2017
A/Newcastle/87/2017
A/Newcastle/82/2017
A/Newcastle/75/2017
A/Newcastle/74/2017
A/Newcastle/73/2017
A/Newcastle/72/2017
A/Newcastle/70/2017
A/Newcastle/68/2017
A/Newcastle/62/2017
A/Newcastle/55/2017
A/Newcastle/54/2017
A/Victoria/511/2017
A/Victoria/509/2017
A/Victoria/508/2017
A/Victoria/507/2017
A/Victoria/505/2017
A/Victoria/504/2017
A/Victoria/502/2017
A/Victoria/500/2017
A/Perth/87/2017
A/Perth/86/2017
A/Victoria/512/2017
A/Newcastle/78/2017
A/Newcastle/77/2017
A/Newcastle/66/2017
A/South Australia/90/2017
A/Brisbane/91/2017
A/Sydney/119/2017
A/Victoria/10/2017
A/Victoria/9/2017
A/South Australia/134/2017
A/South Australia/132/2017
A/South Australia/131/2017
A/South Australia/130/2017
A/South Australia/129/2017
A/South Australia/128/2017
A/South Australia/127/2017
A/South Australia/126/2017
A/South Australia/125/2017
A/South Australia/124/2017
A/South Australia/123/2017
A/South Australia/122/2017
A/South Australia/121/2017
A/South Australia/120/2017
A/South Australia/119/2017
A/South Australia/118/2017
A/South Australia/116/2017
A/South Australia/115/2017
A/South Australia/114/2017
A/South Australia/113/2017
A/South Australia/112/2017
A/Brisbane/61/2017
A/Brisbane/58/2017
A/Brisbane/57/2017
A/Brisbane/50/2017
A/Perth/78/2017
A/Perth/73/2017
A/Perth/71/2017
A/Perth/70/2017
A/Perth/69/2017
A/South Australia/110/2017
A/South Australia/108/2017
A/South Australia/106/2017
A/South Australia/104/2017
A/South Australia/103/2017
A/South Australia/102/2017
A/South Australia/99/2017
A/South Australia/94/2017
A/South Australia/93/2017
A/South Australia/92/2017
A/South Australia/91/2017
A/South Australia/89/2017
A/South Australia/88/2017
A/South Australia/87/2017
A/South Australia/86/2017
A/South Australia/85/2017
A/South Australia/84/2017
A/South Australia/83/2017
A/South Australia/82/2017
A/Sydney/1003/2017
